# Supplementary material for: Enhancement of Cell Behavior by the Polysaccharide Extract of Arthrospira and Potential Biomedical Applications
Source: Molecules. 2023 Jan 11;28(2):732. doi: 10.3390/molecules28020732 (PMC9863469; doi:10.3390/molecules28020732)
Supplement: Supplementary file 1 [file molecules-28-00732-s001.zip]

Archive with 1 entries (1 files):
- molecules-2081196-supplementary.pdf
